# Supplementary material for: Development and Validation of a Multiparametric Semiquantitative Scoring System for the Histopathological Assessment of Ischaemia Severity in Skeletal Muscle
Source: J Tissue Eng Regen Med. 2023 Mar 16;2023:5592455. doi: 10.1155/2023/5592455 (PMC11918935; doi:10.1155/2023/5592455)
Supplement: Supplementary Materials — Supplementary Figure 1: a grading sheet template. This template can be used by the researchers when rating histological samples using this semiquantitative scoring system. Supplementary Figure 2: the interrater and intrarater scoring raw data. [file 5592455.f1.zip]

Archive with 2 entries (2 files):
- Additional File 1.docx
- Additional File 2.docx
